# Supplementary material for: Heterozygous fasciated ear mutations improve yield traits in inbred and hybrid maize lines
Source: Plant Physiol. 2024 Sep 11;196(4):2291–5. doi: 10.1093/plphys/kiae472 (PMC11637988; doi:10.1093/plphys/kiae472)
Supplement: kiae472_Supplementary_Data [file kiae472_supplementary_data.zip]

Archive with 3 entries (3 files):
- Supplementary Data.pdf
- Supplementary Tables 17.xlsx
- suppMandM.pdf
