# Supplementary material for: Heterozygous fasciated ear mutations improve yield traits in inbred and hybrid maize lines
Source: Plant Physiol. 2024 Sep 11;196(4):2291–5. doi: 10.1093/plphys/kiae472 (PMC11637988; doi:10.1093/plphys/kiae472)
Supplement: kiae472_Supplementary_Data [file kiae472_supplementary_data.zip › Supplementary Tables 17.xlsx]

## Sheet: Supplementary Table S1
Supplementary Table S1. The KRN of Zmcrn heterozygotes in B73 inbred and different hybrid backgrounds
Gene	Trait	Environment	Background	Genotype	N	Mean	se	Difference	p-value	Code
ZmCRN	Kernel row number	20SY	B73/B73	WT	12	16.5	0.35887	1.5	0.00154	**
				Zmcrn/+	10	18	0			**
			B73/W22	WT	51	18.4314	0.170937	0.609723	0.0129	*
			B73/W22	Zmcrn/+	73	19.0411	0.170547		0.0129	*
			B73/RP125	WT	59	18.339	0.200248	0.891786	0.0136	*
			B73/RP125	Zmcrn/+	39	19.2308	0.290334		0.0136	*
			B73/C7-2	WT	100	17.38	0.146873	0.523614	0.0171	*
			B73/C7-2	Zmcrn/+	83	17.9036	0.160456	0.523614	0.0171	*
			B73/Mo17	WT	94	14.3191	0.114408	0.430851	0.0139	*
			B73/Mo17	Zmcrn/+	80	14.75	0.130117	0.430851	0.0139	*
			B73/Z58	WT	78	16.7692	0.17208	0.53414	0.0219	*
			B73/Z58	Zmcrn/+	89	17.3034	0.153612		0.0219	*
			B73/A619	WT	43	17.5349	0.208748	0.80658	0.0134	*
			B73/A619	Zmcrn/+	41	18.3415	0.240958		0.0134	*
			B73/KN5585	WT	65	17.7538	0.208048	1.00979	0.000893	***
			B73/KN5585	Zmcrn/+	55	18.7636	0.21076		0.000893	***
		20QD	B73/B73	WT	38	15.6842	0.192702	0.588517	0.0312	*
		20QD	B73/B73	Zmcrn/+	66	16.2727	0.187668		0.0312	*
		20QD	B73/W22	WT	81	17.6296	0.136586	0.749318	0.000521	***
		20QD	B73/W22	Zmcrn/+	95	18.3789	0.162		0.000521	***
		20QD	B73/RP125	WT	39	16.8205	0.240534	1.37304	0.00031	***
		20QD	B73/RP125	Zmcrn/+	31	18.1935	0.268085		0.00031	***
		20QD	B73/C7-2	WT	79	16.8608	0.171609	0.827552	0.00266	**
		20QD	B73/C7-2	Zmcrn/+	77	17.6883	0.209367		0.00266	**
		20QD	B73/Mo17	WT	25	14.64	0.276164	0.931429	0.0133	*
		20QD	B73/Mo17	Zmcrn/+	14	15.5714	0.227608		0.0133	*
		20QD	B73/Z58	WT	27	17.4074	0.278679	1.09259	0.00392	**
		20QD	B73/Z58	Zmcrn/+	16	18.5	0.223607		0.00392	**
		20QD	B73/A619	WT	76	17.9737	0.165406	0.97177	0.000371	***
		20QD	B73/A619	Zmcrn/+	55	18.9455	0.206654		0.000371	***

## Sheet: Supplementary Table S2
Supplementary Table S2. The KRN of Zmcle7 heterozygotes in B73 inbred and different hybrid backgrounds
Gene	Trait	Environment	Background	Genotype	N	Mean	se	Difference	p-value	code
ZmCLE7	Kernel row number	21QD	B73/B73	WT	28	16.2143	0.278683	0.896825	0.03	*
				Zmcle7/+	36	17.1111	0.292167			*
			B73/W22	WT	48	17.9583	0.201849	1.04167	0.00188	**
			B73/W22	Zmcle7/+	46	19	0.254429		0.00188	**
			B73/RP125	WT	29	16.7586	0.270263	0.877743	0.0282	*
			B73/RP125	Zmcle7/+	33	17.6364	0.281427		0.0282	*
			B73/C7-2	WT	64	15.9688	0.169571	1.56211	1.68e-09	****
			B73/C7-2	Zmcle7/+	81	17.5309	0.173104		1.68e-09	****
			B73/Mo17	WT	36	14.0556	0.232121	1.55314	4.47e-06	****
			B73/Mo17	Zmcle7/+	46	15.6087	0.211912		4.47e-06	****
			B73/Z58	WT	19	16	0.305888	1.29167	0.00957	**
			B73/Z58	Zmcle7/+	24	17.2917	0.363553		0.00957	**
			B73/A619	WT	17	16	0	1.53333	9.59e-07	****
			B73/A619	Zmcle7/+	30	17.5333	0.247903		9.59e-07	****
			B73/KN5585	WT	78	17.359	0.173094	1.81494	3.48e-11	****
			B73/KN5585	Zmcle7/+	92	19.1739	0.188418		3.48e-11	****
		20SY	B73/B73	WT	36	15.2778	0.266104	1.44949	0.0024	**
			B73/B73	Zmcle7/+	22	16.7273	0.361465		0.0024	**
			B73/W22	WT	96	17.2708	0.148442	1.22917	1.54e-08	****
			B73/W22	Zmcle7/+	116	18.5	0.146677		1.54e-08	****
			B73/Mo17	WT	113	13.8584	0.111639	0.689212	0.000137	***
			B73/Mo17	Zmcle7/+	84	14.5476	0.136975		0.000137	***

## Sheet: Supplementary Table S3
Supplementary Table S3. The KRN of td1/+, fea2/+, ct2/+, gb1/+ and their WT control in B73 inbred and different hybrid backgrounds
Gene	Trait	Environment	Background	Genotype	N	Mean	se	Difference	p-value	code
TD1	Kernel row number	19QD	B73/B73	WT	39	13.8462	0.315027	0.469636	0.391	ns
	KRN			td1/+	19	14.3158	0.439648			ns
	KRN	20SY	B73/B73	WT	58	14.8621	0.197455	-0.102069	0.703	ns
	KRN	20SY	B73/B73(20SY)	td1/+	50	14.76	0.179705		0.703	ns
	KRN	20SY	B73/A619	WT	67	17.6119	0.176599	-0.11194	0.631	ns
	KRN	20SY	B73/A619	td1/+	84	17.5	0.151015		0.631	ns
	KRN	20SY	B73/KN5585	WT	68	17.6471	0.200706	0.213406	0.416	ns
	KRN	20SY	B73/KN5585	td1/+	86	17.8605	0.168003		0.416	ns
	KRN	20SY	B73/Mo17	WT	70	14.1714	0.171429	-0.228571	0.284	ns
	KRN	20SY	B73/Mo17	td1/+	105	13.9429	0.125378		0.284	ns
	KRN	20SY	B73/RP125	WT	75	17.6267	0.188664	-0.365797	0.122	ns
	KRN	20SY	B73/RP125	td1/+	92	17.2609	0.140701		0.122	ns
	KRN	20SY	B73/RP128	WT	95	18.9474	0.163506	0.0350877	0.872	ns
	KRN	20SY	B73/RP128	td1/+	114	18.9825	0.143688		0.872	ns
	KRN	20SY	B73/W22	WT	99	16.8485	0.157519	0.170034	0.454	ns
	KRN	20SY	B73/W22	td1/+	108	17.0185	0.163247		0.454	ns
	KRN	20SY	B73/W23	WT	66	16.6667	0.169097	0.0416667	0.853	ns
	KRN	20SY	B73/W23	td1/+	96	16.7083	0.148026		0.853	ns
FEA2	Kernel row number	20SY	B73/B73	WT	8	16.75	0.365963	-0.321429	0.512	ns
		20SY	B73/B73	fea2/+	14	16.4286	0.309453		0.512	ns
		21QD	B73/C7-2	WT	54	15.7407	0.190965	0.186532	0.478	ns
		21QD	B73/C7-2	fea2/+	55	15.9273	0.179514		0.478	ns
		21QD	B73/KN5585	WT	49	16.5714	0.218218	0.155844	0.613	ns
		21QD	B73/KN5585	fea2/+	44	16.7273	0.216555		0.613	ns
		21QD	B73/Mo17	WT	21	14.7619	0.322968	-0.043956	0.912	ns
		21QD	B73/Mo17	fea2/+	39	14.7179	0.226303		0.912	ns
		21QD	B73/RP125	WT	45	17.2444	0.222827	-0.339683	0.321	ns
		21QD	B73/RP125	fea2/+	42	16.9048	0.256867		0.321	ns
		21QD	B73/W22	WT	38	16.8947	0.246712	0.399381	0.311	ns
		21QD	B73/W22	fea2/+	34	17.2941	0.303072		0.311	ns
		21QD	B73/Z58	WT	90	16.4667	0.1484	0.0251366	0.9	ns
		21QD	B73/Z58	fea2/+	122	16.4918	0.13436		0.9	ns
CT2	Kernel row number	19QD	B73/B73	WT	41	14.7561	0.236283	-0.279907	0.511	ns
		19QD	B73/B73	ct2/+	21	14.4762	0.349278		0.511	ns
		20QD	B73/A619	WT	159	17.4088	0.116409	-0.0921384	0.589	ns
		20QD	B73/A619	ct2/+	120	17.3167	0.124112		0.589	ns
		20QD	B73/Mo17	WT	93	14.9677	0.145408	0.170189	0.361	ns
		20QD	B73/Mo17	ct2/+	116	15.1379	0.115446		0.361	ns
		20SY	B73/RP125	WT	74	18.5135	0.184801	0.0400579	0.87	ns
		20SY	B73/RP125	ct2/+	112	18.5536	0.158844		0.87	ns
		20QD	B73/RP128	WT	112	19.125	0.161996	0.369737	0.139	ns
		20QD	B73/RP128	ct2/+	95	19.4947	0.189225		0.139	ns
		20QD	B73/W22	WT	140	17.7429	0.124728	0.417727	0.0201	*
		20QD	B73/W22	ct2/+	137	18.1606	0.127832		0.0201	*
		20SY	B73/W23	WT	101	16.6931	0.14194	0.239623	0.279	ns
		20SY	B73/W23	ct2/+	104	16.9327	0.169161		0.279	ns
GB1	Kernel row number	19QD	B73/B73	WT	80	14.4625	0.211941	-0.0685606	0.828	ns
		19QD	B73/B73(19QD)	gb1/+	66	14.3939	0.232428		0.828	ns
		20QD	B73/B73	WT	59	17.0508	0.223442	-0.457097	0.111	ns
		20QD	B73/B73(20QD)	gb1/+	64	16.5938	0.176382		0.111	ns
		20QD	B73/A619	WT	93	17.0538	0.145339	-0.230234	0.256	ns
		20QD	B73/A619	gb1/+	102	16.8235	0.140313		0.256	ns
		20QD	B73/Mo17	WT	265	14.9283	0.0881515	-0.0520132	0.693	ns
		20QD	B73/Mo17	gb1/+	194	14.8763	0.0979234		0.693	ns
		20QD	B73/W22	WT	93	17.7419	0.162455	-0.0830208	0.704	ns
		20QD	B73/W22	gb1/+	129	17.6589	0.146212		0.704	ns
		20QD	B73/W23	WT	57	17.5439	0.194005	-0.242272	0.378	ns
		20QD	B73/W23	gb1/+	63	17.3016	0.192851		0.378	ns

## Sheet: Supplementary Table S4
Supplementary Table S4. Performance of yield-related traits in Zmcrn heterozygotes and WT in different hybrid backgrounds
Gene	Environment	Trait	Background	Genotype	N	Mean	se	Difference	Percent	p-value	Code
ZmCRN	20QD	Grain yield per ear (g)	B73/W22	WT	81	129.639	1.55886	4.89548	0.0378	0.0218	*
		Grain yield per ear (g)	B73/W22_QD	Zmcrn/+	95	134.535	1.42904	4.89548	0.0378	0.0218	*
		Grain yield per ear (g)	B73/RP125	WT	39	162.191	2.65534	14.0721	0.0868	6.94e-05	****
		Grain yield per ear (g)	B73/RP125_QD	Zmcrn/+	31	176.263	1.98277	14.0721	0.0868	6.94e-05	***
		Grain yield per ear (g)	B73/C7-2	WT	79	147.715	1.39654	7.66804	0.0519	0.0028	**
		Grain yield per ear (g)	B73/C7-2_QD	Zmcrn/+	77	155.383	2.09436	7.66804	0.0519	0.0028	**
		Grain yield per ear (g)	B73/Mo17	WT	25	133.194	4.48214	-4.33146	-0.0325	0.462	ns
		Grain yield per ear (g)	B73/Mo17_QD	Zmcrn/+	14	128.862	3.71854	-4.33146	-0.0325	0.462	ns
		Grain yield per ear (g)	B73/Z58	WT	28	142.221	5.11663	10.4343	0.0734	0.13	ns
		Grain yield per ear (g)	B73/Z58_QD	Zmcrn/+	16	152.655	4.40892	10.4343	0.0734	0.13	ns
		Grain yield per ear (g)	B73/A619	WT	76	192.802	4.15869	0.443632	0.0023	0.942	ns
		Grain yield per ear (g)	B73/A619_QD	Zmcrn/+	55	193.246	4.48916	0.443632	0.0023	0.942	ns
		Ear weight (g)	B73/W22	WT	81	155.082	1.97902	6.14095	0.0396	0.0215	*
		Ear weight (g)	B73/W22_QD	Zmcrn/+	95	161.223	1.75546	6.14095	0.0396	0.0215	*
		Ear weight (g)	B73/RP125	WT	39	202.161	3.03411	12.6341	0.0625	0.0018	**
		Ear weight (g)	B73/RP125_QD	Zmcrn/+	31	214.795	2.42749	12.6341	0.0625	0.0018	**
		Ear weight (g)	B73/C7-2	WT	79	169.209	1.62345	7.64568	0.0452	0.0116	*
		Ear weight (g)	B73/C7-2_QD	Zmcrn/+	77	176.854	2.50779	7.64568	0.0452	0.0116	*
		Ear weight (g)	B73/Mo17	WT	25	152.858	5.22957	-4.903	-0.0321	0.474	ns
		Ear weight (g)	B73/Mo17_QD	Zmcrn/+	14	147.955	4.30366	-4.903	-0.0321	0.474	ns
		Ear weight (g)	B73/Z58	WT	28	160.624	5.5769	11.2763	0.0702	0.132	ns
		Ear weight (g)	B73/Z58_QD	Zmcrn/+	16	171.901	4.77866	11.2763	0.0702	0.132	ns
		Ear weight (g)	B73/A619	WT	76	221.869	4.64491	0.188376	0.0008	0.978	ns
		Ear weight (g)	B73/A619_QD	Zmcrn/+	55	222.057	5.11969	0.188376	0.0008	0.978	ns
		Kernel number per ear	B73/W22	WT	81	586.469	9.23294	2.48876	0.0042	0.847	ns
		Kernel number per ear	B73/W22_QD	Zmcrn/+	95	588.958	8.95008	2.48876	0.0042	0.847	ns
		Kernel number per ear	B73/RP125	WT	39	491.179	11.1298	44.5624	0.0907	0.00178	**
		Kernel number per ear	B73/RP125_QD	Zmcrn/+	31	535.742	7.94131	44.5624	0.0907	0.00178	**
		Kernel number per ear	B73/C7-2	WT	79	601.43	9.13283	24.4787	0.0407	0.044	*
		Kernel number per ear	B73/C7-2_QD	Zmcrn/+	77	625.909	7.8648	24.4787	0.0407	0.044	*
		Kernel number per ear	B73/Mo17	WT	25	575.24	10.4141	-2.66857	-0.0046	0.82	ns
		Kernel number per ear	B73/Mo17_QD	Zmcrn/+	14	572.571	5.14911	-2.66857	-0.0046	0.82	ns
		Kernel number per ear	B73/Z58	WT	28	590.464	10.41	67.5982	0.1145	1.55e-06	****
		Kernel number per ear	B73/Z58_QD	Zmcrn/+	16	658.062	5.95642	67.5982	0.1145	1.55e-06	***
		Kernel number per ear	B73/A619	WT	76	692.447	7.87524	29.989	0.0433	0.0124	*
		Kernel number per ear	B73/A619_QD	Zmcrn/+	55	722.436	8.79676	29.989	0.0433	0.0124	*
		Ear diameter (mm)	B73/W22	WT	81	46.6151	0.197523	0.493149	0.0106	0.101	ns
		Ear diameter (mm)	B73/W22_QD	Zmcrn/+	95	47.1082	0.224466	0.493149	0.0106	0.101	ns
		Ear diameter (mm)	B73/RP125	WT	39	53.8762	0.448449	1.7161	0.0319	0.00706	**
		Ear diameter (mm)	B73/RP125_QD	Zmcrn/+	31	55.5923	0.424642	1.7161	0.0319	0.00706	**
		Ear diameter (mm)	B73/C7-2	WT	79	50.0105	0.214336	0.912091	0.0182	0.00954	**
		Ear diameter (mm)	B73/C7-2_QD	Zmcrn/+	77	50.9226	0.27311	0.912091	0.0182	0.00954	**
		Ear diameter (mm)	B73/Mo17	WT	25	44.53	0.48936	-0.682143	-0.0153	0.334	ns
		Ear diameter (mm)	B73/Mo17_QD	Zmcrn/+	14	43.8479	0.49498	-0.682143	-0.0153	0.334	ns
		Ear diameter (mm)	B73/Z58	WT	28	47.3232	0.449652	0.636786	0.0135	0.307	ns
		Ear diameter (mm)	B73/Z58_QD	Zmcrn/+	16	47.96	0.420678	0.636786	0.0135	0.307	ns
		Ear diameter (mm)	B73/A619	WT	76	51.1461	0.244317	0.632311	0.0124	0.108	ns
		Ear diameter (mm)	B73/A619_QD	Zmcrn/+	55	51.7784	0.304368	0.632311	0.0124	0.108	ns
		Kernel depth (mm)	B73/W22	WT	81	17.8781	0.199115	0.580168	0.0325	0.0458	*
		Kernel depth (mm)	B73/W22_QD	Zmcrn/+	95	18.4583	0.208718	0.580168	0.0325	0.0458	*
		Kernel depth (mm)	B73/RP125	WT	39	21.4379	0.402839	1.65366	0.0771	0.00588	**
		Kernel depth (mm)	B73/RP125_QD	Zmcrn/+	31	23.0916	0.418639	1.65366	0.0771	0.00588	**
		Kernel depth (mm)	B73/C7-2	WT	79	19.3481	0.33088	1.06086	0.0548	0.0576	ns
		Kernel depth (mm)	B73/C7-2_QD	Zmcrn/+	77	20.409	0.44459	1.06086	0.0548	0.0576	ns
		Kernel depth (mm)	B73/Mo17	WT	25	18.4284	0.323041	-0.371971	-0.0202	0.41	ns
		Kernel depth (mm)	B73/Mo17_QD	Zmcrn/+	14	18.0564	0.307449	-0.371971	-0.0202	0.41	ns
		Kernel depth (mm)	B73/Z58	WT	28	18.3464	0.364742	-0.366429	-0.02	0.459	ns
		Kernel depth (mm)	B73/Z58_QD	Zmcrn/+	16	17.98	0.328062	-0.366429	-0.02	0.459	ns
		Kernel depth (mm)	B73/A619	WT	76	19.6476	0.210377	0.330368	0.0168	0.327	ns
		Kernel depth (mm)	B73/A619_QD	Zmcrn/+	55	19.978	0.261275	0.330368	0.0168	0.327	ns
		Ear length (mm)	B73/W22	WT	81	169.801	1.03897	0.626308	0.0037	0.69	ns
		Ear length (mm)	B73/W22_QD	Zmcrn/+	95	170.428	1.1767	0.626308	0.0037	0.69	ns
		Ear length (mm)	B73/RP125	WT	39	187.324	1.44452	-1.605	-0.0086	0.479	ns
		Ear length (mm)	B73/RP125_QD	Zmcrn/+	31	185.719	1.7268	-1.605	-0.0086	0.479	ns
		Ear length (mm)	B73/C7-2	WT	79	160.007	1.0598	0.635259	0.004	0.715	ns
		Ear length (mm)	B73/C7-2_QD	Zmcrn/+	77	160.643	1.37611	0.635259	0.004	0.715	ns
		Ear length (mm)	B73/Mo17	WT	25	178.729	2.3298	-5.11166	-0.0286	0.0881	ns
		Ear length (mm)	B73/Mo17_QD	Zmcrn/+	14	173.617	1.75703	-5.11166	-0.0286	0.0881	ns
		Ear length (mm)	B73/Z58	WT	28	166.913	1.73174	4.22589	0.0253	0.0803	ns
		Ear length (mm)	B73/Z58_QD	Zmcrn/+	16	171.139	1.59622	4.22589	0.0253	0.0803	ns
		Ear length (mm)	B73/A619	WT	76	187.428	1.63405	-0.492471	-0.0026	0.839	ns
		Ear length (mm)	B73/A619_QD	Zmcrn/+	55	186.936	1.79124	-0.492471	-0.0026	0.839	ns
		Kernel number per row	B73/W22	WT	81	38.4506	0.734753	-1.84535	-0.048	0.0622	ns
		Kernel number per row	B73/W22_QD	Zmcrn/+	95	36.6053	0.652753	-1.84535	-0.048	0.0622	ns
		Kernel number per row	B73/RP125	WT	39	32.5128	0.719285	0.196857	0.0061	0.841	ns
		Kernel number per row	B73/RP125_QD	Zmcrn/+	31	32.7097	0.666307	0.196857	0.0061	0.841	ns
		Kernel number per row	B73/C7-2	WT	79	39.3797	0.464079	0.172201	0.0044	0.791	ns
		Kernel number per row	B73/C7-2_QD	Zmcrn/+	77	39.5519	0.452322	0.172201	0.0044	0.791	ns
		Kernel number per row	B73/Mo17	WT	25	46.36	0.46594	-1.21714	-0.0263	0.0784	ns
		Kernel number per row	B73/Mo17_QD	Zmcrn/+	14	45.1429	0.481608	-1.21714	-0.0263	0.0784	ns
		Kernel number per row	B73/Z58	WT	28	41.375	0.459774	2.03125	0.0491	0.000337	***
		Kernel number per row	B73/Z58_QD	Zmcrn/+	16	43.4062	0.233714	2.03125	0.0491	0.000337	***
		Kernel number per row	B73/A619	WT	76	43.4671	0.374322	0.560167	0.0129	0.313	ns
		Kernel number per row	B73/A619_QD	Zmcrn/+	55	44.0273	0.406682	0.560167	0.0129	0.313	ns
		Hundred kernel weight (g)	B73/W22	WT	81	22.5402	0.441953	0.689016	0.0306	0.227	ns
		Hundred kernel weight (g)	B73/W22_QD	Zmcrn/+	95	23.2293	0.356494	0.689016	0.0306	0.227	ns
		Hundred kernel weight (g)	B73/RP125	WT	39	33.2956	0.469286	-0.282093	-0.0085	0.645	ns
		Hundred kernel weight (g)	B73/RP125_QD	Zmcrn/+	31	33.0135	0.388628	-0.282093	-0.0085	0.645	ns
		Hundred kernel weight (g)	B73/C7-2	WT	79	25.0333	0.461659	0.0789167	0.0032	0.904	ns
		Hundred kernel weight (g)	B73/C7-2_QD	Zmcrn/+	77	25.1122	0.459024	0.0789167	0.0032	0.904	ns
		Hundred kernel weight (g)	B73/Mo17	WT	25	23.2472	0.809275	-0.7472	-0.0321	0.47	ns
		Hundred kernel weight (g)	B73/Mo17_QD	Zmcrn/+	14	22.5	0.625797	-0.7472	-0.0321	0.47	ns
		Hundred kernel weight (g)	B73/Z58	WT	28	24.1214	0.821882	-0.870804	-0.0361	0.442	ns
		Hundred kernel weight (g)	B73/Z58_QD	Zmcrn/+	16	23.2506	0.763416	-0.870804	-0.0361	0.442	ns
		Hundred kernel weight (g)	B73/A619	WT	76	27.8168	0.496751	-0.949569	-0.0341	0.249	ns
		Hundred kernel weight (g)	B73/A619_QD	Zmcrn/+	55	26.8673	0.650448	-0.949569	-0.0341	0.249	ns
	20SY	Grain yield per ear (g)	B73/W22	WT	51	167.488	1.65124	11.5218	0.0688	7.95e-05	****
		Grain yield per ear (g)	B73/W22_SY	Zmcrn/+	74	179.01	2.28643	11.5218	0.0688	7.95e-05	***
		Grain yield per ear (g)	B73/RP125	WT	59	204.761	2.20874	10.8656	0.0531	0.000389	***
		Grain yield per ear (g)	B73/RP125_SY	Zmcrn/+	39	215.626	1.9615	10.8656	0.0531	0.000389	***
		Grain yield per ear (g)	B73/C7-2	WT	100	197.498	1.81664	7.8608	0.0398	0.00379	**
		Grain yield per ear (g)	B73/C7-2_SY	Zmcrn/+	83	205.359	1.9684	7.8608	0.0398	0.00379	**
		Grain yield per ear (g)	B73/Mo17	WT	94	165.206	2.22733	6.41297	0.0388	0.0611	ns
		Grain yield per ear (g)	B73/Mo17_SY	Zmcrn/+	80	171.619	2.57011	6.41297	0.0388	0.0611	ns
		Grain yield per ear (g)	B73/Z58	WT	78	179.09	2.2372	-1.59536	-0.0089	0.638	ns
		Grain yield per ear (g)	B73/Z58_SY	Zmcrn/+	89	177.494	2.53868	-1.59536	-0.0089	0.638	ns
		Grain yield per ear (g)	B73/A619	WT	43	197.662	4.8001	-6.13991	-0.0311	0.373	ns
		Grain yield per ear (g)	B73/A619_SY	Zmcrn/+	41	191.522	4.89991	-6.13991	-0.0311	0.373	ns
		Grain yield per ear (g)	B73/KN5585	WT	65	221.261	3.37186	7.24632	0.0328	0.123	ns
		Grain yield per ear (g)	B73/KN5585_SY	Zmcrn/+	55	228.507	3.21853	7.24632	0.0328	0.123	ns
		Ear weight (g)	B73/W22	WT	51	199.417	1.89743	11.3422	0.0569	0.000425	***
		Ear weight (g)	B73/W22_SY	Zmcrn/+	74	210.759	2.48987	11.3422	0.0569	0.000425	***
		Ear weight (g)	B73/RP125	WT	59	246.909	2.69713	11.2273	0.0455	0.00193	**
		Ear weight (g)	B73/RP125_SY	Zmcrn/+	39	258.136	2.2632	11.2273	0.0455	0.00193	**
		Ear weight (g)	B73/C7-2	WT	100	224.968	1.979	7.91178	0.0352	0.00887	**
		Ear weight (g)	B73/C7-2_SY	Zmcrn/+	83	232.88	2.24003	7.91178	0.0352	0.00887	**
		Ear weight (g)	B73/Mo17	WT	94	192.908	2.44187	6.15898	0.0319	0.0976	ns
		Ear weight (g)	B73/Mo17_SY	Zmcrn/+	80	199.067	2.77585	6.15898	0.0319	0.0976	ns
		Ear weight (g)	B73/Z58	WT	78	209.077	2.43009	-1.9758	-0.0095	0.601	ns
		Ear weight (g)	B73/Z58_SY	Zmcrn/+	89	207.101	2.8781	-1.9758	-0.0095	0.601	ns
		Ear weight (g)	B73/A619	WT	43	236.231	5.6067	-9.58726	-0.0406	0.238	ns
		Ear weight (g)	B73/A619_SY	Zmcrn/+	41	226.644	5.79251	-9.58726	-0.0406	0.238	ns
		Ear weight (g)	B73/KN5585	WT	65	265.714	3.96264	5.81673	0.0219	0.313	ns
		Ear weight (g)	B73/KN5585_SY	Zmcrn/+	55	271.531	4.14912	5.81673	0.0219	0.313	ns
		Kernel number per ear	B73/W22	WT	51	670.098	10.8203	26.7263	0.0399	0.0569	ns
		Kernel number per ear	B73/W22_SY	Zmcrn/+	74	696.824	8.69397	26.7263	0.0399	0.0569	ns
		Kernel number per ear	B73/RP125	WT	59	602.525	7.19213	25.8079	0.0428	0.0207	*
		Kernel number per ear	B73/RP125_SY	Zmcrn/+	39	628.333	8.25295	25.8079	0.0428	0.0207	*
		Kernel number per ear	B73/C7-2	WT	100	652.99	6.32881	31.4799	0.0482	0.00123	**
		Kernel number per ear	B73/C7-2_SY	Zmcrn/+	83	684.47	7.19034	31.4799	0.0482	0.00123	**
		Kernel number per ear	B73/Mo17	WT	94	587.957	6.60993	14.4176	0.0245	0.175	ns
		Kernel number per ear	B73/Mo17_SY	Zmcrn/+	80	602.375	8.26075	14.4176	0.0245	0.175	ns
		Kernel number per ear	B73/Z58	WT	78	602.051	8.54034	14.342	0.0238	0.24	ns
		Kernel number per ear	B73/Z58_SY	Zmcrn/+	89	616.393	8.66371	14.342	0.0238	0.24	ns
		Kernel number per ear	B73/A619	WT	43	673.628	15.6475	7.07941	0.0105	0.751	ns
		Kernel number per ear	B73/A619_SY	Zmcrn/+	41	680.707	15.7813	7.07941	0.0105	0.751	ns
		Kernel number per ear	B73/KN5585	WT	65	683.877	8.89689	45.7413	0.0669	0.000525	***
		Kernel number per ear	B73/KN5585_SY	Zmcrn/+	55	729.618	9.23288	45.7413	0.0669	0.000525	***
		Ear diameter (mm)	B73/W22	WT	51	48.8573	0.264139	0.474772	0.0097	0.167	ns
		Ear diameter (mm)	B73/W22_SY	Zmcrn/+	74	49.332	0.216058	0.474772	0.0097	0.167	ns
		Ear diameter (mm)	B73/RP125	WT	59	55.5371	0.425625	0.915958	0.0165	0.16	ns
		Ear diameter (mm)	B73/RP125_SY	Zmcrn/+	39	56.4531	0.486288	0.915958	0.0165	0.16	ns
		Ear diameter (mm)	B73/C7-2	WT	100	53.789	0.2259	0.257506	0.0048	0.432	ns
		Ear diameter (mm)	B73/C7-2_SY	Zmcrn/+	83	54.0465	0.23595	0.257506	0.0048	0.432	ns
		Ear diameter (mm)	B73/Mo17	WT	94	47.8079	0.207224	-0.00899734	-0.0002	0.977	ns
		Ear diameter (mm)	B73/Mo17_SY	Zmcrn/+	80	47.7989	0.231273	-0.00899734	-0.0002	0.977	ns
		Ear diameter (mm)	B73/Z58	WT	78	52.7771	0.2395	-0.0836805	-0.0016	0.799	ns
		Ear diameter (mm)	B73/Z58_SY	Zmcrn/+	89	52.6934	0.223815	-0.0836805	-0.0016	0.799	ns
		Ear diameter (mm)	B73/A619	WT	43	52.1337	0.544796	0.577011	0.0111	0.473	ns
		Ear diameter (mm)	B73/A619_SY	Zmcrn/+	41	52.7107	0.586882	0.577011	0.0111	0.473	ns
		Ear diameter (mm)	B73/KN5585	WT	65	58.124	0.25	0.359273	0.0062	0.333	ns
		Ear diameter (mm)	B73/KN5585_SY	Zmcrn/+	55	58.4833	0.272071	0.359273	0.0062	0.333	ns
		Kernel depth (mm)	B73/W22	WT	51	19.4682	0.236703	0.733251	0.0377	0.021	*
		Kernel depth (mm)	B73/W22_SY	Zmcrn/+	74	20.2015	0.204969	0.733251	0.0377	0.021	*
		Kernel depth (mm)	B73/RP125	WT	59	22.7322	0.355014	1.08164	0.0476	0.0737	ns
		Kernel depth (mm)	B73/RP125_SY	Zmcrn/+	39	23.8138	0.479408	1.08164	0.0476	0.0737	ns
		Kernel depth (mm)	B73/C7-2	WT	99	23.3064	0.305915	-0.106851	-0.0046	0.815	ns
		Kernel depth (mm)	B73/C7-2_SY	Zmcrn/+	82	23.1995	0.337074	-0.106851	-0.0046	0.815	ns
		Kernel depth (mm)	B73/Mo17	WT	94	21.8879	0.157366	0.0106277	0.0005	0.966	ns
		Kernel depth (mm)	B73/Mo17_SY	Zmcrn/+	80	21.8985	0.195188	0.0106277	0.0005	0.966	ns
		Kernel depth (mm)	B73/Z58	WT	77	23.4926	0.246356	0.3692	0.0157	0.274	ns
		Kernel depth (mm)	B73/Z58_SY	Zmcrn/+	89	23.8618	0.229136	0.3692	0.0157	0.274	ns
		Kernel depth (mm)	B73/A619	WT	43	21.3758	0.541711	1.15882	0.0542	0.14	ns
		Kernel depth (mm)	B73/A619_SY	Zmcrn/+	41	22.5346	0.557964	1.15882	0.0542	0.14	ns
		Kernel depth (mm)	B73/KN5585	WT	65	25.1077	0.254128	0.133217	0.0053	0.698	ns
		Kernel depth (mm)	B73/KN5585_SY	Zmcrn/+	55	25.2409	0.229927	0.133217	0.0053	0.698	ns
		Ear length (mm)	B73/W22	WT	51	182.346	1.30346	3.39837	0.0186	0.0688	ns
		Ear length (mm)	B73/W22_SY	Zmcrn/+	74	185.744	1.31362	3.39837	0.0186	0.0688	ns
		Ear length (mm)	B73/RP125	WT	59	195.735	1.39654	4.21568	0.0215	0.0581	ns
		Ear length (mm)	B73/RP125_SY	Zmcrn/+	39	199.95	1.69215	4.21568	0.0215	0.0581	ns
		Ear length (mm)	B73/C7-2	WT	100	172.498	1.13285	0.633687	0.0037	0.704	ns
		Ear length (mm)	B73/C7-2_SY	Zmcrn/+	83	173.132	1.21656	0.633687	0.0037	0.704	ns
		Ear length (mm)	B73/Mo17	WT	94	186.641	1.03537	6.76111	0.0362	6.23e-05	****
		Ear length (mm)	B73/Mo17_SY	Zmcrn/+	80	193.402	1.27642	6.76111	0.0362	6.23e-05	***
		Ear length (mm)	B73/Z58	WT	78	182.793	1.30582	4.56915	0.025	0.0167	*
		Ear length (mm)	B73/Z58_SY	Zmcrn/+	89	187.362	1.36701	4.56915	0.025	0.0167	*
		Ear length (mm)	B73/A619	WT	43	182.688	3.37466	-0.094481	-0.0005	0.985	ns
		Ear length (mm)	B73/A619_SY	Zmcrn/+	41	182.594	3.6443	-0.094481	-0.0005	0.985	ns
		Ear length (mm)	B73/KN5585	WT	65	181.358	1.18255	-2.08624	-0.0115	0.267	ns
		Ear length (mm)	B73/KN5585_SY	Zmcrn/+	55	179.271	1.447	-2.08624	-0.0115	0.267	ns
		Kernel number per row	B73/W22	WT	51	40.5588	0.765384	1.03577	0.0255	0.311	ns
		Kernel number per row	B73/W22_SY	Zmcrn/+	74	41.5946	0.670743	1.03577	0.0255	0.311	ns
		Kernel number per row	B73/RP125	WT	59	36.9322	0.43051	0.388309	0.0105	0.558	ns
		Kernel number per row	B73/RP125_SY	Zmcrn/+	39	37.3205	0.499827	0.388309	0.0105	0.558	ns
		Kernel number per row	B73/C7-2	WT	100	39.66	0.371856	1.17735	0.0297	0.044	*
		Kernel number per row	B73/C7-2_SY	Zmcrn/+	83	40.8373	0.445214	1.17735	0.0297	0.044	*
		Kernel number per row	B73/Mo17	WT	94	41.9309	0.342635	-0.355851	-0.0085	0.557	ns
		Kernel number per row	B73/Mo17_SY	Zmcrn/+	80	41.575	0.498503	-0.355851	-0.0085	0.557	ns
		Kernel number per row	B73/Z58	WT	78	35.6987	0.404081	1.26757	0.0355	0.023	*
		Kernel number per row	B73/Z58_SY	Zmcrn/+	89	36.9663	0.376533	1.26757	0.0355	0.023	*
		Kernel number per row	B73/A619	WT	43	38.2093	0.669133	0.0102099	0.0003	0.992	ns
		Kernel number per row	B73/A619_SY	Zmcrn/+	41	38.2195	0.836851	0.0102099	0.0003	0.992	ns
		Kernel number per row	B73/KN5585	WT	65	40.8615	0.306678	-0.134266	-0.0033	0.764	ns
		Kernel number per row	B73/KN5585_SY	Zmcrn/+	55	40.7273	0.325364	-0.134266	-0.0033	0.764	ns
		Hundred kernel weight (g)	B73/W22	WT	51	25.2227	0.351584	0.556985	0.0221	0.198	ns
		Hundred kernel weight (g)	B73/W22_SY	Zmcrn/+	74	25.7797	0.246832	0.556985	0.0221	0.198	ns
		Hundred kernel weight (g)	B73/RP125	WT	59	34.0932	0.303581	0.351139	0.0103	0.452	ns
		Hundred kernel weight (g)	B73/RP125_SY	Zmcrn/+	39	34.4444	0.351319	0.351139	0.0103	0.452	ns
		Hundred kernel weight (g)	B73/C7-2	WT	100	30.3938	0.275107	-0.259342	-0.0085	0.504	ns
		Hundred kernel weight (g)	B73/C7-2_SY	Zmcrn/+	83	30.1345	0.272573	-0.259342	-0.0085	0.504	ns
		Hundred kernel weight (g)	B73/Mo17	WT	94	28.1211	0.246092	0.422186	0.015	0.253	ns
		Hundred kernel weight (g)	B73/Mo17_SY	Zmcrn/+	80	28.5433	0.273504	0.422186	0.015	0.253	ns
		Hundred kernel weight (g)	B73/Z58	WT	78	29.9231	0.304134	-0.945549	-0.0316	0.0437	*
		Hundred kernel weight (g)	B73/Z58_SY	Zmcrn/+	89	28.9775	0.351916	-0.945549	-0.0316	0.0437	*
		Hundred kernel weight (g)	B73/A619	WT	43	29.4195	0.357186	-1.25661	-0.0427	0.015	*
		Hundred kernel weight (g)	B73/A619_SY	Zmcrn/+	41	28.1629	0.358296	-1.25661	-0.0427	0.015	*
		Hundred kernel weight (g)	B73/KN5585	WT	65	32.3471	0.258519	-1.00508	-0.0311	0.00567	**
		Hundred kernel weight (g)	B73/KN5585_SY	Zmcrn/+	55	31.342	0.245696	-1.00508	-0.0311	0.00567	**

## Sheet: Supplementary Table S5
Supplementary Table S5. The IM size of Zmcrn heterozygotes in B73 inbred
Gene	Environment	Background	Trait	Genotype	N	Mean	se	p-value	code
ZmCRN	19QD	B73	IM width	WT	27	563.373	7.85169	8.69403e-05	****
				Zmcrn/+	16	622.587	11.7081
			IM height	WT	27	368.391	8.42816	0.641124	ns
			IM height	Zmcrn/+	16	375.264	12.6429

## Sheet: Supplementary Table S6
Supplementary Table S6. The KRN of nonsynonymous alleles of Zmcrn
Gene	Trait	Allele	Environment	Genotype	Mean	se	N	p vaule	Si.code
ZmCRN	Kernel row number	ZmcrnR311K	21SY	WT	16.3333	0.333333	6	0.0452	*
				Homozygous	20	1.1547	4		*
			22SY	WT	16.1333	0.306542	15	3.8e-05	****
				Homozygous	18.1	0.270477	20	3.8e-05	****
			23SY	WT	17.5714	0.428571	14	0.00111	**
				Homozygous	19.8182	0.422507	11	0.00111	**
		ZmcrnS266F	22SY	WT	15.6364	0.363636	11	0.0445	*
		Zmcrn_S266F	22SY	Homozygous	16.6667	0.318728	15	0.0445	*
		ZmcrnS340L	22QD	WT	14.5333	0.567926	15	0.0133	*
		Zmcrn_S340L	22QD	Homozygous	16.4	0.4	10	0.0133	*
		ZmcrnS3N	21QD	WT	15.6364	0.363636	11	0.282	ns
		Zmcrn_S3N	21QD	Homozygous	15.1579	0.232746	19	0.282	ns
		ZmcrnT14I	22SY	WT	15.1667	0.297294	12	0.0691	ns
		Zmcrn_T14I	22SY	Homozygous	16	0.320256	13	0.0691	ns
		ZmcrnE37K	23SY	WT	14.5	0.957427	4	0.535	ns
		Zmcrn_E37K	23SY	Homozygous	15.3333	0.843274	6	0.535	ns
		ZmcrnS78F	22SY	WT	15.6923	0.444116	13	1	ns
		Zmcrn_S78F	22SY	Homozygous	15.6923	0.307692	13	1	ns
		ZmcrnP112L	22SY	WT	15.0909	0.563343	11	0.57	ns
		Zmcrn_P112L	22SY	Homozygous	15.5	0.428174	16	0.57	ns
		ZmcrnD210A	21QD	WT	15.5789	0.289341	19	0.126	ns
		Zmcrn_D210A	21QD	Homozygous	14.9474	0.280702	19	0.126	ns
		ZmcrnG232D	23SY	WT	17	0.447214	6	0.625	ns
		Zmcrn_G232D	23SY	Homozygous	16.7273	0.30424	11	0.625	ns
		ZmcrnA288T	22QD	WT	14.625	0.507239	16	0.636	ns
			22QD	Homozygous	14.25	0.590097	8		ns
		ZmcrnP350S	22SY	WT	14.7619	0.257319	21	0.0209	*
		Zmcrn_P350S	22SY	Homozygous	13.8889	0.254231	18	0.0209	*
		ZmcrnR354W	22SY	WT	14.5	0.435194	12	0.616	ns
		Zmcrn_R354W	22SY	Homozygous	14.7778	0.328947	18	0.616	ns
		ZmcrnS400F	23SY	WT	16	0.320256	13	0.111	ns
		Zmcrn_S400F	23SY	Homozygous	16.8333	0.385992	12	0.111	ns

## Sheet: Supplementary Table S7
Supplementary Table 7. Primers used in this study
Primer Name	Primer Sequence	Purpose
Mu-TIR6	AGAGAAGCCAACGCCAWCGCCTCYATTTCGTC	Zmcrn, td1 and fea2 genotyping
Zmcrn-F	GATGCGTCAAGAAAGCTCTCG	Zmcrn genotyping
Zmcrn-R	ATCACCTGAACCTGCTGCAATC
Zmcle7-F	CTCACGTCTCTCCACACACC	Zmcle7 genotyping(caps marker with DpnII)
Zmcle7-R	CGACCACAGTACATGCATGC
td1-F	AACAATCGCATCGGAGGG	td1 genotyping
td1-Re	CAAACACGTGGTTATGCTGC	td1 genotyping
ZmGB1_CRIF2	CGCCTGTGGTGGTCTTGATAGT	gb1 genotyping
ZmGB1_CRIR2	AATCAGAAGCGCTACACATGGC	gb1 genotyping
ct2-Ref-Fo	TGAGGAGCTCTACTTCCAAAGC	ct2 genotyping
ct2-Ref-Re	TGGCTTATAACACCACATCCTC	ct2 genotyping
Fea2-AsA	AATAGGTCAGGTTCCCTATC	fea2 genotyping
Fea2-D	AACCTGCAGTCCCTGCCTCCA	fea2 genotyping
ZmCRN-EMS-1-F	CTGCCTCTGCACCCTCCTCA	ZmcrnS3N, ZmcrnT14I, ZmcrnE37K, ZmcrnS78F, ZmcrnP112L genotyping
ZmCRN-EMS-1-R	GTCTCCTGTTGTTTTCCTCTGATTT
ZmCRN-EMS-2-F	GCAAGAATTGGATTGTTTCCTGT	ZmcrnD210A, ZmcrnG232D, ZmcrnS266F, ZmcrnA288T, ZmcrnR311 genotyping
ZmCRN-EMS-2-R	CACTCGACAACGACCTCACC
ZmCRN-EMS-3-F	AACAGGAAGCACTGATCCAACAT	ZmcrnS340L, ZmcrnP350S, ZmcrnR354W, ZmcrnS400F genotyping
ZmCRN-EMS-3-R	GCTTCAGTCATTGTAGTGGTGGG
ZmCRN-qRT-F	CTCCTAGCAAGTCGTGTATG	qRT-PCR assay
ZmCRN-qRT-R	GAACTCAAGCAGCAGCAG
ZmCLE7-qRT-F	GTCAGCCATGGCCCGGAT
ZmCLE7-qRT-R	CTGGCAGCCCAGGACGGC
FEA2-qRT-F	CGACGTCTCCGGACGCTC
FEA2-qRT-R	GCAGGCAGGTGGGGACAG
TD1-qRT-F	CAACATGACGAGCCTGACGA
TD1-qRT-R	AGGAGAACGACCAGCCACA
GB1-qRT-F	GTTACTACTGGACAGAGGATA
GB1-qRT-R	GTTGATGGACACACTTTGA
ZmactinF	ccaaggccaacagagagaaa
ZmactinR	ccaaacggagaatagcatgag
